# Supplementary material for: Metarhizium carneum Formulations: A Promising New Biological Control to Be Incorporated in the Integrated Management of Meloidogyne enterolobii on Tomato Plants
Source: Plants (Basel). 2023 Sep 29;12(19):3431. doi: 10.3390/plants12193431 (PMC10574380; doi:10.3390/plants12193431)
Supplement: Supplementary file 1 [file plants-12-03431-s001.zip]

Archive with 1 entries (1 files):
- plants-2592741-supplementary.pdf
